# Supplementary material for: The interconnected relationships between middle ear bulla size, cavitation defects, and chronic otitis media revealed in a syndromic mouse model
Source: Front Genet. 2022 Oct 10;13:933416. doi: 10.3389/fgene.2022.933416 (PMC9590451; doi:10.3389/fgene.2022.933416)
Supplement: Supplementary file 1 [file DataSheet1.zip]

Archive with 13 entries (12 files):
- Supplementary files Fons 2022/
- Supplementary files Fons 2022/Supplementary Fig 1.jpg
- __MACOSX/Supplementary files Fons 2022/._Supplementary Fig 1.jpg
- Supplementary files Fons 2022/Supplementary Fig 3.jpg
- __MACOSX/Supplementary files Fons 2022/._Supplementary Fig 3.jpg
- Supplementary files Fons 2022/.DS_Store
- __MACOSX/Supplementary files Fons 2022/._.DS_Store
- Supplementary files Fons 2022/Supplementary Fig 5.jpg
- __MACOSX/Supplementary files Fons 2022/._Supplementary Fig 5.jpg
- Supplementary files Fons 2022/Supplementary Fig 4.jpg
- __MACOSX/Supplementary files Fons 2022/._Supplementary Fig 4.jpg
- Supplementary files Fons 2022/Supplementary Fig 2.tif
- __MACOSX/Supplementary files Fons 2022/._Supplementary Fig 2.tif
